# Supplementary material for: Hospital‐Based Cross‐Sectional Study of Burkholderia pseudomallei Seroreactivity Among Febrile Patients in Northernmost Vietnam: Near‐Neighbor Bloodstream Isolates, Environmental Correlates, and Spatial Clustering
Source: Geohealth. 2026 May 30;10(6):e2025GH001606. doi: 10.1029/2025GH001606 (PMC13239667; doi:10.1029/2025GH001606)
Supplement: Supplementary file 3 — Table S2 [file GH2-10-e2025GH001606-s002.xlsx]

## Sheet: Sheet1
Phylogenetic Tree ID	Genus	species	Species Complex	Strain ID	NCBI Accession	Role
2023-Vietnam-Isolate-1	Pandoraea	capi	N/A	LCA3016bb	SAMN54876652	Ingroup
2023-Vietnam-Isolate-2	Burkholderia	reimsis/cepacia	Burkholderia cepacia complex	LCH3259bb	SAMN54876653	Ingroup
2023-Vietnam-Isolate-3	Pandoraea	capi	N/A	LCH3447bb	SAMN54876654	Ingroup
2023-Vietnam-Isolate-4	Burkholderia	reimsis/cepacia	Burkholderia cepacia complex	LCH3549bb	SAMN54876655	Ingroup
B. aenigmatica CMCC(B)23010	Burkholderia	aenigmatica	Burkholderia cepacia complex	CMCC(B)23010	SAMN25211101	Ingroup
B. ambifaria AMMD	Burkholderia	ambifaria	Burkholderia cepacia complex	AMMD	SAMN02598309	Ingroup
B. ambifaria AMMD	Burkholderia	ambifaria	Burkholderia cepacia complex	AMMD	SAMN03140296	Ingroup
B. ambifaria B21-004	Burkholderia	ambifaria	Burkholderia cepacia complex	B21-004	SAMN22635685	Ingroup
B. ambifaria B21-006	Burkholderia	ambifaria	Burkholderia cepacia complex	B21-006	SAMN22635687	Ingroup
B. ambifaria B21-008	Burkholderia	ambifaria	Burkholderia cepacia complex	B21-008	SAMN22635689	Ingroup
B. ambifaria BJQ0010	Burkholderia	ambifaria	Burkholderia cepacia complex	BJQ0010	SAMN17082921	Ingroup
B. ambifaria FDAARGOS_1027	Burkholderia	ambifaria	Burkholderia cepacia complex	FDAARGOS_1027	SAMN16357196	Ingroup
B. ambifaria MC40-6	Burkholderia	ambifaria	Burkholderia cepacia complex	MC40-6	SAMN02598385	Ingroup
B. ambifaria Q53	Burkholderia	ambifaria	Burkholderia cepacia complex	Q53	SAMN23371909	Ingroup
B. anthina 1CH1	Burkholderia	anthina	Burkholderia cepacia complex	1CH1	SAMN18313708	Ingroup
B. anthina BJQ0011	Burkholderia	anthina	Burkholderia cepacia complex	BJQ0011	SAMN17126017	Ingroup
B. anthina SO82	Burkholderia	anthina	Burkholderia cepacia complex	SO82	SAMN31055413	Ingroup
B. arboris MEC_B345	Burkholderia	arboris	Burkholderia cepacia complex	MEC_B345	SAMN29515327	Ingroup
B. cenocepacia 2008Ycf657	Burkholderia	cenocepacia	Burkholderia cepacia complex	2008Ycf657	SAMN20348570	Ingroup
B. cenocepacia 2009Ycf95III	Burkholderia	cenocepacia	Burkholderia cepacia complex	2009Ycf95III	SAMN20348572	Ingroup
B. cenocepacia 2019Y71443953II	Burkholderia	cenocepacia	Burkholderia cepacia complex	2019Y71443953II	SAMN20348617	Ingroup
B. cenocepacia 842	Burkholderia	cenocepacia	Burkholderia cepacia complex	842	SAMN04570263	Ingroup
B. cenocepacia 895	Burkholderia	cenocepacia	Burkholderia cepacia complex	895	SAMN04574071	Ingroup
B. cenocepacia B1	Burkholderia	cenocepacia	Burkholderia cepacia complex	B1	SAMN00113327	Ingroup
B. cenocepacia CMCC(B)23006	Burkholderia	cenocepacia	Burkholderia cepacia complex	CMCC(B)23006	SAMN24782180	Ingroup
B. cenocepacia CR318	Burkholderia	cenocepacia	Burkholderia cepacia complex	CR318	SAMN05756084	Ingroup
B. cenocepacia DDS 22E-1	Burkholderia	cenocepacia	Burkholderia cepacia complex	DDS 22E-1	SAMN02796386	Ingroup
B. cenocepacia DWS 37E-2	Burkholderia	cenocepacia	Burkholderia cepacia complex	DWS 37E-2	SAMN02796570	Ingroup
B. cenocepacia H111	Burkholderia	cenocepacia	Burkholderia cepacia complex	H111	SAMEA3138403	Ingroup
B. cenocepacia J2315	Burkholderia	cenocepacia	Burkholderia cepacia complex	J2315	SAMEA1705928	Ingroup
B. cenocepacia K56-2	Burkholderia	cenocepacia	Burkholderia cepacia complex	K56-2	SAMN14693155	Ingroup
B. cenocepacia MSMB384WGS	Burkholderia	cenocepacia	Burkholderia cepacia complex	MSMB384WGS	SAMN03449602	Ingroup
B. cenocepacia NML110041	Burkholderia	cenocepacia	Burkholderia cepacia complex	NML110041	SAMN29271625	Ingroup
B. cenocepacia PC184 Mulks	Burkholderia	cenocepacia	Burkholderia cepacia complex	PC184 Mulks	SAMN06842015	Ingroup
B. cenocepacia PS27	Burkholderia	cenocepacia	Burkholderia cepacia complex	PS27	SAMN03287647	Ingroup
B. cenocepacia ST32	Burkholderia	cenocepacia	Burkholderia cepacia complex	ST32	SAMN03323790	Ingroup
B. cenocepacia toggle2	Burkholderia	cenocepacia	Burkholderia cepacia complex	toggle2	SAMN18839524	Ingroup
B. cenocepacia toggle3	Burkholderia	cenocepacia	Burkholderia cepacia complex	toggle3	SAMN18839525	Ingroup
B. cenocepacia toggle4	Burkholderia	cenocepacia	Burkholderia cepacia complex	toggle4	SAMN18839526	Ingroup
B. cenocepacia VC12308	Burkholderia	cenocepacia	Burkholderia cepacia complex	VC12308	SAMN05001912	Ingroup
B. cenocepacia VC12802	Burkholderia	cenocepacia	Burkholderia cepacia complex	VC12802	SAMN05001933	Ingroup
B. cenocepacia VC7848	Burkholderia	cenocepacia	Burkholderia cepacia complex	VC7848	SAMN05001925	Ingroup
B. cenocepacia YG-3	Burkholderia	cenocepacia	Burkholderia cepacia complex	YG-3	SAMN10081159	Ingroup
B. cepacia 10223	Burkholderia	cepacia	Burkholderia cepacia complex	10223	SAMN08724755	Ingroup
B. cepacia 2011Ycf427V	Burkholderia	cepacia	Burkholderia cepacia complex	2011Ycf427V	SAMN20348580	Ingroup
B. cepacia 2011Ycf793I	Burkholderia	cepacia	Burkholderia cepacia complex	2011Ycf793I	SAMN20348582	Ingroup
B. cepacia 2017Y70952565VI	Burkholderia	cepacia	Burkholderia cepacia complex	2017Y70952565VI	SAMN20348603	Ingroup
B. cepacia 25416	Burkholderia	cepacia	Burkholderia cepacia complex	25416	SAMN02795966	Ingroup
B. cepacia 39628	Burkholderia	cepacia	Burkholderia cepacia complex	39628	SAMN08724754	Ingroup
B. cepacia ATCC 25416	Burkholderia	cepacia	Burkholderia cepacia complex	ATCC 25416	SAMN10591700	Ingroup
B. cepacia BC16	Burkholderia	cepacia	Burkholderia cepacia complex	BC16	SAMN12612766	Ingroup
B. cepacia BC16	Burkholderia	cepacia	Burkholderia cepacia complex	BC16	SAMN12612766	Ingroup
B. cepacia BRDJ	Burkholderia	cepacia	Burkholderia cepacia complex	BRDJ	SAMN27545478	Ingroup
B. cepacia CMCC(B)23005	Burkholderia	cepacia	Burkholderia cepacia complex	CMCC(B)23005	SAMN24665687	Ingroup
B. cepacia FDAARGOS_345	Burkholderia	cepacia	Burkholderia cepacia complex	FDAARGOS_345	SAMN06173358	Ingroup
B. cepacia FDAARGOS_388	Burkholderia	cepacia	Burkholderia cepacia complex	FDAARGOS_388	SAMN07312432	Ingroup
B. cepacia GG4	Burkholderia	cepacia	Burkholderia cepacia complex	GG4	SAMN02604072	Ingroup
B. cepacia INT3-BP177	Burkholderia	cepacia	Burkholderia cepacia complex	INT3-BP177	SAMN03449179	Ingroup
B. cepacia MSMB1184WGS	Burkholderia	cepacia	Burkholderia cepacia complex	MSMB1184WGS	SAMN03449447	Ingroup
B. cepacia N3009-2YT	Burkholderia	cepacia	Burkholderia cepacia complex	N3009-2YT	SAMN30032823	Ingroup
B. cepacia UCB 717	Burkholderia	cepacia	Burkholderia cepacia complex	UCB 717	SAMN04167160	Ingroup
B. cepacia ZJ1	Burkholderia	cepacia	Burkholderia cepacia complex	ZJ1	SAMN18838426	Ingroup
B. contaminans 5080	Burkholderia	contaminans	Burkholderia cepacia complex	5080	SAMN33824436	Ingroup
B. contaminans B17-01563-1	Burkholderia	contaminans	Burkholderia cepacia complex	B17-01563-1	SAMN26027413	Ingroup
B. contaminans DM32	Burkholderia	contaminans	Burkholderia cepacia complex	DM32	SAMN30170215	Ingroup
B. contaminans FFH2055	Burkholderia	contaminans	Burkholderia cepacia complex	FFH2055	SAMN24289056	Ingroup
B. contaminans FFI45	Burkholderia	contaminans	Burkholderia cepacia complex	FFI45	SAMN24289057	Ingroup
B. contaminans FL-1-2-30-S1-D0	Burkholderia	contaminans	Burkholderia cepacia complex	FL-1-2-30-S1-D0	SAMN03449226	Ingroup
B. contaminans LMG 23361	Burkholderia	contaminans	Burkholderia cepacia complex	LMG 23361	SAMN24289055	Ingroup
B. contaminans MS14	Burkholderia	contaminans	Burkholderia cepacia complex	MS14	SAMN03135394	Ingroup
B. contaminans NML151013	Burkholderia	contaminans	Burkholderia cepacia complex	NML151013	SAMN29271628	Ingroup
B. contaminans SCAID TST1-2021 (11/270)	Burkholderia	contaminans	Burkholderia cepacia complex	SCAID TST1-2021 (11/270)	SAMN20982457	Ingroup
B. contaminans SK875	Burkholderia	contaminans	Burkholderia cepacia complex	SK875	SAMN08741666	Ingroup
B. contaminans toggle1	Burkholderia	contaminans	Burkholderia cepacia complex	toggle1	SAMN18839523	Ingroup
B. contaminans XL73	Burkholderia	contaminans	Burkholderia cepacia complex	XL73	SAMN13483398	Ingroup
B. contaminans ZCC	Burkholderia	contaminans	Burkholderia cepacia complex	ZCC	SAMN12347524	Ingroup
B. diffusa RF2-non-BP9	Burkholderia	diffusa	Burkholderia cepacia complex	RF2-non-BP9	SAMN03449129	Ingroup
B. dolosa AU0158	Burkholderia	dolosa	Burkholderia cepacia complex	AU0158	SAMN03144971	Ingroup
B. dolosa FDAARGOS_1272	Burkholderia	dolosa	Burkholderia cepacia complex	FDAARGOS_1272	SAMN16357414	Ingroup
B. dolosa FDAARGOS_1463	Burkholderia	dolosa	Burkholderia cepacia complex	FDAARGOS_1463	SAMN20888880	Ingroup
B. dolosa FDAARGOS_1544	Burkholderia	dolosa	Burkholderia cepacia complex	FDAARGOS_1544	SAMN22091641	Ingroup
B. dolosa FDAARGOS_562	Burkholderia	dolosa	Burkholderia cepacia complex	FDAARGOS_562	SAMN10163186	Ingroup
B. dolosa N149	Burkholderia	dolosa	Burkholderia cepacia complex	N149	SAMN36815367	Ingroup
B. gladioli ATCC 10248	Burkholderia	gladioli	Burkholderia spp.	ATCC 10248	SAMN03010439	Ingroup (divergent/basal Burkholderia)
B. gladioli BBB-01	Burkholderia	gladioli	Burkholderia spp.	BBB-01	SAMN17301201	Ingroup (divergent/basal Burkholderia)
B. gladioli BK04	Burkholderia	gladioli	Burkholderia spp.	BK04	SAMN28690464	Ingroup (divergent/basal Burkholderia)
B. gladioli BSR3	Burkholderia	gladioli	Burkholderia spp.	BSR3	SAMN02603164	Ingroup (divergent/basal Burkholderia)
B. gladioli CGB10	Burkholderia	gladioli	Burkholderia spp.	CGB10	SAMN15158960	Ingroup (divergent/basal Burkholderia)
B. gladioli Co14	Burkholderia	gladioli	Burkholderia spp.	Co14	SAMN10345356	Ingroup (divergent/basal Burkholderia)
B. gladioli FDAARGOS_188	Burkholderia	gladioli	Burkholderia spp.	FDAARGOS_188	SAMN05004743	Ingroup (divergent/basal Burkholderia)
B. gladioli FDAARGOS_389	Burkholderia	gladioli	Burkholderia spp.	FDAARGOS_389	SAMN07312433	Ingroup (divergent/basal Burkholderia)
B. gladioli KACC 11889	Burkholderia	gladioli	Burkholderia spp.	KACC 11889	SAMN07253176	Ingroup (divergent/basal Burkholderia)
B. gladioli Lv-StA	Burkholderia	gladioli	Burkholderia spp.	Lv-StA	SAMN09768769	Ingroup (divergent/basal Burkholderia)
B. gladioli ZN-S4	Burkholderia	gladioli	Burkholderia spp.	ZN-S4	SAMN30583429	Ingroup (divergent/basal Burkholderia)
B. humptydooensis FDAARGOS_899	Burkholderia	humptydooensis	Burkholderia pseudomallei complex	FDAARGOS_899	SAMN13450429	Ingroup
B. humptydooensis MSMB43	Burkholderia	humptydooensis	Burkholderia pseudomallei complex	MSMB43	SAMN04196784	Ingroup
B. lata 383	Burkholderia	lata	Burkholderia cepacia complex	383	SAMN02598262	Ingroup
B. lata A05	Burkholderia	lata	Burkholderia cepacia complex	A05	SAMN08042342	Ingroup
B. lata FL-7-5-30-S1-D0	Burkholderia	lata	Burkholderia cepacia complex	FL-7-5-30-S1-D0	SAMN03449255	Ingroup
B. latens AU0505	Burkholderia	latens	Burkholderia cepacia complex	AU0505	SAMN18497774	Ingroup
B. latens AU17928	Burkholderia	latens	Burkholderia cepacia complex	AU17928	SAMN03449404	Ingroup
B. latens AU2934	Burkholderia	latens	Burkholderia cepacia complex	AU2934	SAMN18497773	Ingroup
B. mallei 11	Burkholderia	mallei	Burkholderia pseudomallei complex	11	SAMN03079578	Ingroup
B. mallei 2000031063	Burkholderia	mallei	Burkholderia pseudomallei complex	2000031063	SAMN02849482	Ingroup
B. mallei 2002721276	Burkholderia	mallei	Burkholderia pseudomallei complex	2002721276	SAMN03222861	Ingroup
B. mallei 2002734299	Burkholderia	mallei	Burkholderia pseudomallei complex	2002734299	SAMN03010440	Ingroup
B. mallei 2002734306	Burkholderia	mallei	Burkholderia pseudomallei complex	2002734306	SAMN03120828	Ingroup
B. mallei 23344	Burkholderia	mallei	Burkholderia pseudomallei complex	23344	SAMN02821273	Ingroup
B. mallei 34		mallei	Burkholderia pseudomallei complex	34	SAMEA14091970	Ingroup
B. mallei 6	Burkholderia	mallei	Burkholderia pseudomallei complex	6	SAMN02837932	Ingroup
B. mallei ATCC 23344	Burkholderia	mallei	Burkholderia pseudomallei complex	ATCC 23344	SAMN02603987	Ingroup
B. mallei ATCC 23344	Burkholderia	mallei	Burkholderia pseudomallei complex	ATCC 23344	SAMN34156470	Ingroup
B. mallei Bahrain1	Burkholderia	mallei	Burkholderia pseudomallei complex	Bahrain1	SAMN05607081	Ingroup
B. mallei BMQ	Burkholderia	mallei	Burkholderia pseudomallei complex	BMQ	SAMN02839409	Ingroup
B. mallei Bogor	Burkholderia	mallei	Burkholderia pseudomallei complex	Bogor	SAMN34156471	Ingroup
B. mallei FMH	Burkholderia	mallei	Burkholderia pseudomallei complex	FMH	SAMN03174435	Ingroup
B. mallei FMH 23344	Burkholderia	mallei	Burkholderia pseudomallei complex	FMH 23344	SAMN02945023	Ingroup
B. mallei India86-567-2	Burkholderia	mallei	Burkholderia pseudomallei complex	India86-567-2	SAMN03107083	Ingroup
B. mallei JHU	Burkholderia	mallei	Burkholderia pseudomallei complex	JHU	SAMN03174429	Ingroup
B. mallei Mukteswar	Burkholderia	mallei	Burkholderia pseudomallei complex	Mukteswar	SAMN34156472	Ingroup
B. mallei NCTC 10229	Burkholderia	mallei	Burkholderia pseudomallei complex	NCTC 10229	SAMN02604032	Ingroup
B. mallei NCTC 10247	Burkholderia	mallei	Burkholderia pseudomallei complex	NCTC 10247	SAMN02604033	Ingroup
B. mallei NCTC 10247	Burkholderia	mallei	Burkholderia pseudomallei complex	NCTC 10247	SAMN02798191	Ingroup
B. mallei SAVP1	Burkholderia	mallei	Burkholderia pseudomallei complex	SAVP1	SAMN02604034	Ingroup
B. mallei Turkey1	Burkholderia	mallei	Burkholderia pseudomallei complex	Turkey1	SAMN03121648	Ingroup
B. mallei Turkey10	Burkholderia	mallei	Burkholderia pseudomallei complex	Turkey10	SAMN03121657	Ingroup
B. mallei Turkey2	Burkholderia	mallei	Burkholderia pseudomallei complex	Turkey2	SAMN03121649	Ingroup
B. mallei Turkey3	Burkholderia	mallei	Burkholderia pseudomallei complex	Turkey3	SAMN03121650	Ingroup
B. mallei Turkey4	Burkholderia	mallei	Burkholderia pseudomallei complex	Turkey4	SAMN03121651	Ingroup
B. mallei Turkey5	Burkholderia	mallei	Burkholderia pseudomallei complex	Turkey5	SAMN03121652	Ingroup
B. mallei Turkey6	Burkholderia	mallei	Burkholderia pseudomallei complex	Turkey6	SAMN03121653	Ingroup
B. mallei Turkey7	Burkholderia	mallei	Burkholderia pseudomallei complex	Turkey7	SAMN03121654	Ingroup
B. mallei Turkey8	Burkholderia	mallei	Burkholderia pseudomallei complex	Turkey8	SAMN03121655	Ingroup
B. mallei Turkey9	Burkholderia	mallei	Burkholderia pseudomallei complex	Turkey9	SAMN03121656	Ingroup
B. mallei Zagreb	Burkholderia	mallei	Burkholderia pseudomallei complex	Zagreb	SAMN34156473	Ingroup
B. metallica FL-6-5-30-S1-D7	Burkholderia	metallica	Burkholderia cepacia complex	FL-6-5-30-S1-D7	SAMN03449247	Ingroup
B. multivorans 2004Ycf1069VI	Burkholderia	multivorans	Burkholderia cepacia complex	2004Ycf1069VI	SAMN20348562	Ingroup
B. multivorans 2005Ycf971III	Burkholderia	multivorans	Burkholderia cepacia complex	2005Ycf971III	SAMN20348565	Ingroup
B. multivorans 2006Ycf877	Burkholderia	multivorans	Burkholderia cepacia complex	2006Ycf877	SAMN20348566	Ingroup
B. multivorans 2007Ycf278	Burkholderia	multivorans	Burkholderia cepacia complex	2007Ycf278	SAMN20348567	Ingroup
B. multivorans 2007Ycf875II	Burkholderia	multivorans	Burkholderia cepacia complex	2007Ycf875II	SAMN20348568	Ingroup
B. multivorans 2008Ycf542	Burkholderia	multivorans	Burkholderia cepacia complex	2008Ycf542	SAMN20348569	Ingroup
B. multivorans 2010Ycf31III	Burkholderia	multivorans	Burkholderia cepacia complex	2010Ycf31III	SAMN20348574	Ingroup
B. multivorans 2010Ycf41	Burkholderia	multivorans	Burkholderia cepacia complex	2010Ycf41	SAMN20348575	Ingroup
B. multivorans 2010Ycf503	Burkholderia	multivorans	Burkholderia cepacia complex	2010Ycf503	SAMN20348576	Ingroup
B. multivorans 2010Ycf576V	Burkholderia	multivorans	Burkholderia cepacia complex	2010Ycf576V	SAMN20348577	Ingroup
B. multivorans 2010Ycf635	Burkholderia	multivorans	Burkholderia cepacia complex	2010Ycf635	SAMN20348578	Ingroup
B. multivorans 2011Ycf521III	Burkholderia	multivorans	Burkholderia cepacia complex	2011Ycf521III	SAMN20348581	Ingroup
B. multivorans 2014Y70439247	Burkholderia	multivorans	Burkholderia cepacia complex	2014Y70439247	SAMN20348590	Ingroup
B. multivorans 2014Y70518672I	Burkholderia	multivorans	Burkholderia cepacia complex	2014Y70518672I	SAMN20348591	Ingroup
B. multivorans 2014Y70522077	Burkholderia	multivorans	Burkholderia cepacia complex	2014Y70522077	SAMN20348592	Ingroup
B. multivorans 2014Y70532416II	Burkholderia	multivorans	Burkholderia cepacia complex	2014Y70532416II	SAMN20348593	Ingroup
B. multivorans 2015Y70629342III	Burkholderia	multivorans	Burkholderia cepacia complex	2015Y70629342III	SAMN20348594	Ingroup
B. multivorans 2016Y70836300	Burkholderia	multivorans	Burkholderia cepacia complex	2016Y70836300	SAMN20348598	Ingroup
B. multivorans 2016Y70888756VI	Burkholderia	multivorans	Burkholderia cepacia complex	2016Y70888756VI	SAMN20348600	Ingroup
B. multivorans 2016Y70910410I	Burkholderia	multivorans	Burkholderia cepacia complex	2016Y70910410I	SAMN20348601	Ingroup
B. multivorans 2017Y71078597II	Burkholderia	multivorans	Burkholderia cepacia complex	2017Y71078597II	SAMN20348607	Ingroup
B. multivorans 2017Y71079786	Burkholderia	multivorans	Burkholderia cepacia complex	2017Y71079786	SAMN20348608	Ingroup
B. multivorans 2017Y71087112III	Burkholderia	multivorans	Burkholderia cepacia complex	2017Y71087112III	SAMN20348609	Ingroup
B. multivorans 2019Y60005016V	Burkholderia	multivorans	Burkholderia cepacia complex	2019Y60005016V	SAMN20348612	Ingroup
B. multivorans 2019Y71417852IX	Burkholderia	multivorans	Burkholderia cepacia complex	2019Y71417852IX	SAMN20348614	Ingroup
B. multivorans 2019Y71421880II	Burkholderia	multivorans	Burkholderia cepacia complex	2019Y71421880II	SAMN20348615	Ingroup
B. multivorans 2020Y71628512IV	Burkholderia	multivorans	Burkholderia cepacia complex	2020Y71628512IV	SAMN20348620	Ingroup
B. multivorans 2023CK-01339	Burkholderia	multivorans	Burkholderia cepacia complex	2023CK-01339	SAMN38122035	Ingroup
B. multivorans ATCC 17616	Burkholderia	multivorans	Burkholderia cepacia complex	ATCC 17616	SAMD00060926	Ingroup
B. multivorans ATCC 17616	Burkholderia	multivorans	Burkholderia cepacia complex	ATCC 17616	SAMN00623032	Ingroup
B. multivorans AU1185	Burkholderia	multivorans	Burkholderia cepacia complex	AU1185	SAMN03449401	Ingroup
B. multivorans BAA-247	Burkholderia	multivorans	Burkholderia cepacia complex	BAA-247	SAMN03140189	Ingroup
B. multivorans DDS 15A-1	Burkholderia	multivorans	Burkholderia cepacia complex	DDS 15A-1	SAMN02848467	Ingroup
B. multivorans FDAARGOS_246	Burkholderia	multivorans	Burkholderia cepacia complex	FDAARGOS_246	SAMN05004755	Ingroup
B. multivorans FDAARGOS_547	Burkholderia	multivorans	Burkholderia cepacia complex	FDAARGOS_547	SAMN10163240	Ingroup
B. multivorans FDAARGOS_548	Burkholderia	multivorans	Burkholderia cepacia complex	FDAARGOS_548	SAMN10163241	Ingroup
B. multivorans FDAARGOS_622	Burkholderia	multivorans	Burkholderia cepacia complex	FDAARGOS_622	SAMN11056337	Ingroup
B. multivorans FDAARGOS_623	Burkholderia	multivorans	Burkholderia cepacia complex	FDAARGOS_623	SAMN11056338	Ingroup
B. multivorans FDAARGOS_719	Burkholderia	multivorans	Burkholderia cepacia complex	FDAARGOS_719	SAMN11056434	Ingroup
B. multivorans FDAARGOS_722	Burkholderia	multivorans	Burkholderia cepacia complex	FDAARGOS_722	SAMN11056437	Ingroup
B. multivorans FDAARGOS_726	Burkholderia	multivorans	Burkholderia cepacia complex	FDAARGOS_726	SAMN11056441	Ingroup
B. multivorans MSMB1640WGS	Burkholderia	multivorans	Burkholderia cepacia complex	MSMB1640WGS	SAMN03449689	Ingroup
B. multivorans N167	Burkholderia	multivorans	Burkholderia cepacia complex	N167	SAMN39644999	Ingroup
B. multivorans NML140411	Burkholderia	multivorans	Burkholderia cepacia complex	NML140411	SAMN29271626	Ingroup
B. multivorans NML180963	Burkholderia	multivorans	Burkholderia cepacia complex	NML180963	SAMN29271629	Ingroup
B. multivorans P1Bm2009	Burkholderia	multivorans	Burkholderia cepacia complex	P1Bm2009	SAMN13876236	Ingroup
B. multivorans P1Bm2011a	Burkholderia	multivorans	Burkholderia cepacia complex	P1Bm2011a	SAMN13876237	Ingroup
B. multivorans P1Bm2011b	Burkholderia	multivorans	Burkholderia cepacia complex	P1Bm2011b	SAMN13876238	Ingroup
B. multivorans P1Bm2012b	Burkholderia	multivorans	Burkholderia cepacia complex	P1Bm2012b	SAMN13876240	Ingroup
B. multivorans P1Bm2014	Burkholderia	multivorans	Burkholderia cepacia complex	P1Bm2014	SAMN13876242	Ingroup
B. multivorans P1Bm2015	Burkholderia	multivorans	Burkholderia cepacia complex	P1Bm2015	SAMN13876243	Ingroup
B. multivorans P2Bm2011a	Burkholderia	multivorans	Burkholderia cepacia complex	P2Bm2011a	SAMN13876244	Ingroup
B. oklahomensis C6786	Burkholderia	oklahomensis	Burkholderia pseudomallei complex	C6786	SAMN03075637	Ingroup
B. oklahomensis C6786	Burkholderia	oklahomensis	Burkholderia pseudomallei complex	C6786	SAMN03449125	Ingroup
B. oklahomensis EO147	Burkholderia	oklahomensis	Burkholderia pseudomallei complex	EO147	SAMN02847801	Ingroup
B. oklahomensis EO147	Burkholderia	oklahomensis	Burkholderia pseudomallei complex	EO147	SAMN03449124	Ingroup
B. oklahomensis FDAARGOS_900	Burkholderia	oklahomensis	Burkholderia pseudomallei complex	FDAARGOS_900	SAMN13450430	Ingroup
B. orbicola MC0-3	Burkholderia	orbicola	Burkholderia cepacia complex	MC0-3	SAMN02598404	Ingroup
B. pseudomallei 1026b	Burkholderia	pseudomallei	Burkholderia pseudomallei complex	1026b	SAMN02604257	Ingroup
B. pseudomallei 1026b	Burkholderia	pseudomallei	Burkholderia pseudomallei complex	1026b	SAMN03097397	Ingroup
B. pseudomallei 1106a	Burkholderia	pseudomallei	Burkholderia pseudomallei complex	1106a	SAMN02604046	Ingroup
B. pseudomallei 1106a	Burkholderia	pseudomallei	Burkholderia pseudomallei complex	1106a	SAMN02864954	Ingroup
B. pseudomallei 14M0960418	Burkholderia	pseudomallei	Burkholderia pseudomallei complex	14M0960418	SAMN05762138	Ingroup
B. pseudomallei 1710b	Burkholderia	pseudomallei	Burkholderia pseudomallei complex	1710b	SAMN02604036	Ingroup
B. pseudomallei 2002721123	Burkholderia	pseudomallei	Burkholderia pseudomallei complex	2002721123	SAMN06007555	Ingroup
B. pseudomallei 2002721171	Burkholderia	pseudomallei	Burkholderia pseudomallei complex	2002721171	SAMN06007556	Ingroup
B. pseudomallei 2002721184	Burkholderia	pseudomallei	Burkholderia pseudomallei complex	2002721184	SAMN06007557	Ingroup
B. pseudomallei 2002734728	Burkholderia	pseudomallei	Burkholderia pseudomallei complex	2002734728	SAMN06007559	Ingroup
B. pseudomallei 2008724734	Burkholderia	pseudomallei	Burkholderia pseudomallei complex	2008724734	SAMN06007561	Ingroup
B. pseudomallei 2008724758	Burkholderia	pseudomallei	Burkholderia pseudomallei complex	2008724758	SAMN06007562	Ingroup
B. pseudomallei 2008724860	Burkholderia	pseudomallei	Burkholderia pseudomallei complex	2008724860	SAMN06007563	Ingroup
B. pseudomallei 2010007509	Burkholderia	pseudomallei	Burkholderia pseudomallei complex	2010007509	SAMN06007564	Ingroup
B. pseudomallei 2011756189	Burkholderia	pseudomallei	Burkholderia pseudomallei complex	2011756189	SAMN06007565	Ingroup
B. pseudomallei 2011756295	Burkholderia	pseudomallei	Burkholderia pseudomallei complex	2011756295	SAMN06007566	Ingroup
B. pseudomallei 2013746777	Burkholderia	pseudomallei	Burkholderia pseudomallei complex	2013746777	SAMN06007569	Ingroup
B. pseudomallei 2013746811	Burkholderia	pseudomallei	Burkholderia pseudomallei complex	2013746811	SAMN06007570	Ingroup
B. pseudomallei 2013746877	Burkholderia	pseudomallei	Burkholderia pseudomallei complex	2013746877	SAMN06007571	Ingroup
B. pseudomallei 2013746878	Burkholderia	pseudomallei	Burkholderia pseudomallei complex	2013746878	SAMN06007572	Ingroup
B. pseudomallei 2013833055	Burkholderia	pseudomallei	Burkholderia pseudomallei complex	2013833055	SAMN06007573	Ingroup
B. pseudomallei 2013833057	Burkholderia	pseudomallei	Burkholderia pseudomallei complex	2013833057	SAMN06007574	Ingroup
B. pseudomallei 3000015237	Burkholderia	pseudomallei	Burkholderia pseudomallei complex	3000015237	SAMN06007576	Ingroup
B. pseudomallei 3000015486	Burkholderia	pseudomallei	Burkholderia pseudomallei complex	3000015486	SAMN06007577	Ingroup
B. pseudomallei 3000047530	Burkholderia	pseudomallei	Burkholderia pseudomallei complex	3000047530	SAMN06007578	Ingroup
B. pseudomallei 3000465972	Burkholderia	pseudomallei	Burkholderia pseudomallei complex	3000465972	SAMN06007579	Ingroup
B. pseudomallei 406E	Burkholderia	pseudomallei	Burkholderia pseudomallei complex	406E	SAMN03010441	Ingroup
B. pseudomallei 576	Burkholderia	pseudomallei	Burkholderia pseudomallei complex	576	SAMN02866333	Ingroup
B. pseudomallei 668	Burkholderia	pseudomallei	Burkholderia pseudomallei complex	668	SAMN02604035	Ingroup
B. pseudomallei 7894	Burkholderia	pseudomallei	Burkholderia pseudomallei complex	7894	SAMN03075630	Ingroup
B. pseudomallei 982	Burkholderia	pseudomallei	Burkholderia pseudomallei complex	982	SAMN04011951	Ingroup
B. pseudomallei A79A	Burkholderia	pseudomallei	Burkholderia pseudomallei complex	A79A	SAMN02951655	Ingroup
B. pseudomallei AW17-22	Burkholderia	pseudomallei	Burkholderia pseudomallei complex	AW17-22	SAMN18825618	Ingroup
B. pseudomallei AW17-23	Burkholderia	pseudomallei	Burkholderia pseudomallei complex	AW17-23	SAMN18825619	Ingroup
B. pseudomallei AW44	Burkholderia	pseudomallei	Burkholderia pseudomallei complex	AW44	SAMN18825620	Ingroup
B. pseudomallei AW9	Burkholderia	pseudomallei	Burkholderia pseudomallei complex	AW9	SAMN18825617	Ingroup
B. pseudomallei B03	Burkholderia	pseudomallei	Burkholderia pseudomallei complex	B03	SAMN02951654	Ingroup
B. pseudomallei B03	Burkholderia	pseudomallei	Burkholderia pseudomallei complex	B03	SAMN13440810	Ingroup
B. pseudomallei BD5	Burkholderia	pseudomallei	Burkholderia pseudomallei complex	BD5	SAMN18825621	Ingroup
B. pseudomallei BDP	Burkholderia	pseudomallei	Burkholderia pseudomallei complex	BDP	SAMN02945025	Ingroup
B. pseudomallei BEK	Burkholderia	pseudomallei	Burkholderia pseudomallei complex	BEK	SAMN02864945	Ingroup
B. pseudomallei BGR	Burkholderia	pseudomallei	Burkholderia pseudomallei complex	BGR	SAMN02866376	Ingroup
B. pseudomallei Bp1651	Burkholderia	pseudomallei	Burkholderia pseudomallei complex	Bp1651	SAMN03451120	Ingroup
B. pseudomallei BPC006	Burkholderia	pseudomallei	Burkholderia pseudomallei complex	BPC006	SAMN02603176	Ingroup
B. pseudomallei BPHN1	Burkholderia	pseudomallei	Burkholderia pseudomallei complex	BPHN1	SAMN07638450	Ingroup
B. pseudomallei BPs110	Burkholderia	pseudomallei	Burkholderia pseudomallei complex	BPs110	SAMN10948535	Ingroup
B. pseudomallei BPs111	Burkholderia	pseudomallei	Burkholderia pseudomallei complex	BPs111	SAMN10948547	Ingroup
B. pseudomallei BPs112	Burkholderia	pseudomallei	Burkholderia pseudomallei complex	BPs112	SAMN11125344	Ingroup
B. pseudomallei BPs114	Burkholderia	pseudomallei	Burkholderia pseudomallei complex	BPs114	SAMN11124809	Ingroup
B. pseudomallei BPs115	Burkholderia	pseudomallei	Burkholderia pseudomallei complex	BPs115	SAMN10961208	Ingroup
B. pseudomallei BPs116	Burkholderia	pseudomallei	Burkholderia pseudomallei complex	BPs116	SAMN10961418	Ingroup
B. pseudomallei BPs122	Burkholderia	pseudomallei	Burkholderia pseudomallei complex	BPs122	SAMN11180678	Ingroup
B. pseudomallei BPs123	Burkholderia	pseudomallei	Burkholderia pseudomallei complex	BPs123	SAMN11109762	Ingroup
B. pseudomallei BPs133	Burkholderia	pseudomallei	Burkholderia pseudomallei complex	BPs133	SAMN11110186	Ingroup
B. pseudomallei BSR	Burkholderia	pseudomallei	Burkholderia pseudomallei complex	BSR	SAMN02945026	Ingroup
B. pseudomallei Burk178-Type1	Burkholderia	pseudomallei	Burkholderia pseudomallei complex	Burk178-Type1	SAMN05571215	Ingroup
B. pseudomallei Burk178-Type2	Burkholderia	pseudomallei	Burkholderia pseudomallei complex	Burk178-Type2	SAMN05571216	Ingroup
B. pseudomallei C1	Burkholderia	pseudomallei	Burkholderia pseudomallei complex	C1	SAMEA807056	Ingroup
B. pseudomallei D286	Burkholderia	pseudomallei	Burkholderia pseudomallei complex	D286	SAMN08120362	Ingroup
B. pseudomallei FDAARGOS_592	Burkholderia	pseudomallei	Burkholderia pseudomallei complex	FDAARGOS_592	SAMN10228572	Ingroup
B. pseudomallei FDAARGOS_593	Burkholderia	pseudomallei	Burkholderia pseudomallei complex	FDAARGOS_593	SAMN10228573	Ingroup
B. pseudomallei FDAARGOS_594	Burkholderia	pseudomallei	Burkholderia pseudomallei complex	FDAARGOS_594	SAMN10228574	Ingroup
B. pseudomallei GTC3P0019	Burkholderia	pseudomallei	Burkholderia pseudomallei complex	GTC3P0019	SAMD00592124	Ingroup
B. pseudomallei GTC3P0050	Burkholderia	pseudomallei	Burkholderia pseudomallei complex	GTC3P0050	SAMD00592125	Ingroup
B. pseudomallei GTC3P0054	Burkholderia	pseudomallei	Burkholderia pseudomallei complex	GTC3P0054	SAMD00592126	Ingroup
B. pseudomallei GTC3P0254T	Burkholderia	pseudomallei	Burkholderia pseudomallei complex	GTC3P0254T	SAMD00592127	Ingroup
B. pseudomallei HBPUB10134a	Burkholderia	pseudomallei	Burkholderia pseudomallei complex	HBPUB10134a	SAMN02902608	Ingroup
B. pseudomallei HBPUB10303a	Burkholderia	pseudomallei	Burkholderia pseudomallei complex	HBPUB10303a	SAMN02902612	Ingroup
B. pseudomallei HNBP001	Burkholderia	pseudomallei	Burkholderia pseudomallei complex	HNBP001	SAMN09373889	Ingroup
B. pseudomallei K42	Burkholderia	pseudomallei	Burkholderia pseudomallei complex	K42	SAMN02951646	Ingroup
B. pseudomallei K96243	Burkholderia	pseudomallei	Burkholderia pseudomallei complex	K96243	SAMEA1705938	Ingroup
B. pseudomallei K96243	Burkholderia	pseudomallei	Burkholderia pseudomallei complex	K96243	SAMN03075610	Ingroup
B. pseudomallei Kanagawa	Burkholderia	pseudomallei	Burkholderia pseudomallei complex	Kanagawa	SAMD00592128	Ingroup
B. pseudomallei KM376	Burkholderia	pseudomallei	Burkholderia pseudomallei complex	KM376	SAMD00592130	Ingroup
B. pseudomallei KM390	Burkholderia	pseudomallei	Burkholderia pseudomallei complex	KM390	SAMD00592131	Ingroup
B. pseudomallei KM391	Burkholderia	pseudomallei	Burkholderia pseudomallei complex	KM391	SAMD00592132	Ingroup
B. pseudomallei M1	Burkholderia	pseudomallei	Burkholderia pseudomallei complex	M1	SAMN04966266	Ingroup
B. pseudomallei Mahidol-1106a	Burkholderia	pseudomallei	Burkholderia pseudomallei complex	Mahidol-1106a	SAMN02866341	Ingroup
B. pseudomallei MS	Burkholderia	pseudomallei	Burkholderia pseudomallei complex	MS	SAMN04966273	Ingroup
B. pseudomallei MSHR1435	Burkholderia	pseudomallei	Burkholderia pseudomallei complex	MSHR1435	SAMN06473485	Ingroup
B. pseudomallei MSHR146	Burkholderia	pseudomallei	Burkholderia pseudomallei complex	MSHR146	SAMN02641522	Ingroup
B. pseudomallei MSHR1464	Burkholderia	pseudomallei	Burkholderia pseudomallei complex	MSHR1464	SAMN06473447	Ingroup
B. pseudomallei MSHR1655	Burkholderia	pseudomallei	Burkholderia pseudomallei complex	MSHR1655	SAMN02866334	Ingroup
B. pseudomallei MSHR1713	Burkholderia	pseudomallei	Burkholderia pseudomallei complex	MSHR1713	SAMN06473477	Ingroup
B. pseudomallei MSHR2543	Burkholderia	pseudomallei	Burkholderia pseudomallei complex	MSHR2543	SAMN03074056	Ingroup
B. pseudomallei MSHR305	Burkholderia	pseudomallei	Burkholderia pseudomallei complex	MSHR305	SAMN02603568	Ingroup
B. pseudomallei MSHR3763	Burkholderia	pseudomallei	Burkholderia pseudomallei complex	MSHR3763	SAMN04226303	Ingroup
B. pseudomallei MSHR4083	Burkholderia	pseudomallei	Burkholderia pseudomallei complex	MSHR4083	SAMN04226311	Ingroup
B. pseudomallei MSHR491	Burkholderia	pseudomallei	Burkholderia pseudomallei complex	MSHR491	SAMN02768252	Ingroup
B. pseudomallei MSHR5087	Burkholderia	pseudomallei	Burkholderia pseudomallei complex	MSHR5087	SAMN32784011	Ingroup
B. pseudomallei MSHR5089	Burkholderia	pseudomallei	Burkholderia pseudomallei complex	MSHR5089	SAMN04208781	Ingroup
B. pseudomallei MSHR511	Burkholderia	pseudomallei	Burkholderia pseudomallei complex	MSHR511	SAMN02641523	Ingroup
B. pseudomallei MSHR520	Burkholderia	pseudomallei	Burkholderia pseudomallei complex	MSHR520	SAMN03081457	Ingroup
B. pseudomallei MSHR5848	Burkholderia	pseudomallei	Burkholderia pseudomallei complex	MSHR5848	SAMN02902465	Ingroup
B. pseudomallei MSHR5855	Burkholderia	pseudomallei	Burkholderia pseudomallei complex	MSHR5855	SAMN02866394	Ingroup
B. pseudomallei MSHR5858	Burkholderia	pseudomallei	Burkholderia pseudomallei complex	MSHR5858	SAMN02902606	Ingroup
B. pseudomallei MSHR5864	Burkholderia	pseudomallei	Burkholderia pseudomallei complex	MSHR5864	SAMN05607051	Ingroup
B. pseudomallei MSHR62	Burkholderia	pseudomallei	Burkholderia pseudomallei complex	MSHR62	SAMN02990927	Ingroup
B. pseudomallei MSHR668	Burkholderia	pseudomallei	Burkholderia pseudomallei complex	MSHR668	SAMN03075633	Ingroup
B. pseudomallei MSHR6755	Burkholderia	pseudomallei	Burkholderia pseudomallei complex	MSHR6755	SAMN05607056	Ingroup
B. pseudomallei MSHR7744	Burkholderia	pseudomallei	Burkholderia pseudomallei complex	MSHR7744	SAMN06473509	Ingroup
B. pseudomallei MSHR7929	Burkholderia	pseudomallei	Burkholderia pseudomallei complex	MSHR7929	SAMN05607057	Ingroup
B. pseudomallei MSHR840	Burkholderia	pseudomallei	Burkholderia pseudomallei complex	MSHR840	SAMN03068727	Ingroup
B. pseudomallei N2	Burkholderia	pseudomallei	Burkholderia pseudomallei complex	N2	SAMN18825622	Ingroup
B. pseudomallei NAU20B-16	Burkholderia	pseudomallei	Burkholderia pseudomallei complex	NAU20B-16	SAMN02641524	Ingroup
B. pseudomallei NAU35A-3	Burkholderia	pseudomallei	Burkholderia pseudomallei complex	NAU35A-3	SAMN03097381	Ingroup
B. pseudomallei NCTC 13178	Burkholderia	pseudomallei	Burkholderia pseudomallei complex	NCTC 13178	SAMN02641521	Ingroup
B. pseudomallei NCTC 13179	Burkholderia	pseudomallei	Burkholderia pseudomallei complex	NCTC 13179	SAMN02603566	Ingroup
B. pseudomallei Pasteur 52237	Burkholderia	pseudomallei	Burkholderia pseudomallei complex	Pasteur 52237	SAMN02849712	Ingroup
B. pseudomallei PB08298010	Burkholderia	pseudomallei	Burkholderia pseudomallei complex	PB08298010	SAMN03023795	Ingroup
B. pseudomallei PHLS 112	Burkholderia	pseudomallei	Burkholderia pseudomallei complex	PHLS 112	SAMN02849693	Ingroup
B. pseudomallei PMC2000	Burkholderia	pseudomallei	Burkholderia pseudomallei complex	PMC2000	SAMN08120384	Ingroup
B. pseudomallei R15	Burkholderia	pseudomallei	Burkholderia pseudomallei complex	R15	SAMN08120385	Ingroup
B. pseudomallei Tokushima	Burkholderia	pseudomallei	Burkholderia pseudomallei complex	Tokushima	SAMD00592129	Ingroup
B. pseudomallei TSV 48	Burkholderia	pseudomallei	Burkholderia pseudomallei complex	TSV 48	SAMN02951644	Ingroup
B. pseudomallei TSV202	Burkholderia	pseudomallei	Burkholderia pseudomallei complex	TSV202	SAMN02951647	Ingroup
B. pseudomallei UKMD286	Burkholderia	pseudomallei	Burkholderia pseudomallei complex	UKMD286	SAMEA5606429	Ingroup
B. pseudomallei UKMPMC2000	Burkholderia	pseudomallei	Burkholderia pseudomallei complex	UKMPMC2000	SAMEA5606428	Ingroup
B. pseudomallei UKMR15	Burkholderia	pseudomallei	Burkholderia pseudomallei complex	UKMR15	SAMEA5606427	Ingroup
B. pseudomallei VB2514	Burkholderia	pseudomallei	Burkholderia pseudomallei complex	VB2514	SAMN11792775	Ingroup
B. pseudomallei VB29710	Burkholderia	pseudomallei	Burkholderia pseudomallei complex	VB29710	SAMN17766538	Ingroup
B. pseudomallei VB3253	Burkholderia	pseudomallei	Burkholderia pseudomallei complex	VB3253	SAMN11774884	Ingroup
B. pseudomallei VB976100	Burkholderia	pseudomallei	Burkholderia pseudomallei complex	VB976100	SAMN05930279	Ingroup
B. pseudomallei VBM21822	Burkholderia	pseudomallei	Burkholderia pseudomallei complex	VBM21822	SAMN18236381	Ingroup
B. pseudomallei VBM21885	Burkholderia	pseudomallei	Burkholderia pseudomallei complex	VBM21885	SAMN18236418	Ingroup
B. pseudomallei VBM23831	Burkholderia	pseudomallei	Burkholderia pseudomallei complex	VBM23831	SAMN18236557	Ingroup
B. pseudomallei VBP21822	Burkholderia	pseudomallei	Burkholderia pseudomallei complex	VBP21822	SAMN19473366	Ingroup
B. pseudomallei VBP21885	Burkholderia	pseudomallei	Burkholderia pseudomallei complex	VBP21885	SAMN18237298	Ingroup
B. pseudomallei VBP23831	Burkholderia	pseudomallei	Burkholderia pseudomallei complex	VBP23831	SAMN18237804	Ingroup
B. pseudomallei VBP364	Burkholderia	pseudomallei	Burkholderia pseudomallei complex	VBP364	SAMN18236779	Ingroup
B. pseudomallei VBP399	Burkholderia	pseudomallei	Burkholderia pseudomallei complex	VBP399	SAMN18236780	Ingroup
B. pseudomallei vgh07	Burkholderia	pseudomallei	Burkholderia pseudomallei complex	vgh07	SAMN03372474	Ingroup
B. pseudomallei vgh16R	Burkholderia	pseudomallei	Burkholderia pseudomallei complex	vgh16R	SAMN04009759	Ingroup
B. pseudomallei vgh16W	Burkholderia	pseudomallei	Burkholderia pseudomallei complex	vgh16W	SAMN04009760	Ingroup
B. pseudomallei Vietnam-NTW 21.1-CLIN	Burkholderia	pseudomallei	Burkholderia pseudomallei complex	Vietnam-NTW 21.1-CLIN	SAMN35356649	Ingroup
B. pseudomallei Vietnam-SS 1 240-ENV	Burkholderia	pseudomallei	Burkholderia pseudomallei complex	Vietnam-SS 1 240-ENV	SAMN35356786	Ingroup
B. pseudomallei WC19	Burkholderia	pseudomallei	Burkholderia pseudomallei complex	WC19	SAMN18825623	Ingroup
B. pseudomallei Yap1	Burkholderia	pseudomallei	Burkholderia pseudomallei complex	Yap1	SAMN11191480	Ingroup
B. pseudomallei Yap2a	Burkholderia	pseudomallei	Burkholderia pseudomallei complex	Yap2a	SAMN11191481	Ingroup
B. pseudomallei Yap3a	Burkholderia	pseudomallei	Burkholderia pseudomallei complex	Yap3a	SAMN11191485	Ingroup
B. pseudomallei Yap4	Burkholderia	pseudomallei	Burkholderia pseudomallei complex	Yap4	SAMN11191490	Ingroup
B. pseudomallei Yap5	Burkholderia	pseudomallei	Burkholderia pseudomallei complex	Yap5	SAMN11191491	Ingroup
B. pseudomallei Yap6	Burkholderia	pseudomallei	Burkholderia pseudomallei complex	Yap6	SAMN11191493	Ingroup
B. pseudomallei Yap7	Burkholderia	pseudomallei	Burkholderia pseudomallei complex	Yap7	SAMN11191492	Ingroup
B. pseudomultivorans SUB-INT23-BP2	Burkholderia	pseudomultivorans	Burkholderia cepacia complex	SUB-INT23-BP2	SAMN03449185	Ingroup
B. pyrrocinia DSM 10685	Burkholderia	pyrrocinia	Burkholderia cepacia complex	DSM 10685	SAMN03651233	Ingroup
B. pyrrocinia Hargis	Burkholderia	pyrrocinia	Burkholderia cepacia complex	Hargis	SAMN18011282	Ingroup
B. pyrrocinia JK-SH007	Burkholderia	pyrrocinia	Burkholderia cepacia complex	JK-SH007	SAMN26934490	Ingroup
B. pyrrocinia LWK2	Burkholderia	pyrrocinia	Burkholderia cepacia complex	LWK2	SAMN25128003	Ingroup
B. pyrrocinia mHSR5	Burkholderia	pyrrocinia	Burkholderia cepacia complex	mHSR5	SAMN07985438	Ingroup
B. reimsis BE51	Burkholderia	reimsis	Burkholderia cepacia complex	BE51	SAMN09464887	Ingroup
B. seminalis 869T2	Burkholderia	seminalis	Burkholderia cepacia complex	869T2	SAMN02720836	Ingroup
B. seminalis FL-5-4-10-S1-D7	Burkholderia	seminalis	Burkholderia cepacia complex	FL-5-4-10-S1-D7	SAMN03449243	Ingroup
B. stabilis ATCC BAA-67	Burkholderia	stabilis	Burkholderia cepacia complex	ATCC BAA-67	SAMN05367054	Ingroup
B. stabilis FERMP-21014	Burkholderia	stabilis	Burkholderia cepacia complex	FERMP-21014	SAMD00078039	Ingroup
B. stagnalis MSMB735WGS	Burkholderia	stagnalis	Burkholderia cepacia complex	MSMB735WGS	SAMN03449637	Ingroup
B. territorii RF8-non-BP5	Burkholderia	territorii	Burkholderia cepacia complex	RF8-non-BP5	SAMN03449137	Ingroup
B. thailandensis 2002721121	Burkholderia	thailandensis	Burkholderia pseudomallei complex	2002721121	SAMN04196786	Ingroup
B. thailandensis 2002721643	Burkholderia	thailandensis	Burkholderia pseudomallei complex	2002721643	SAMN03085865	Ingroup
B. thailandensis 2002721643	Burkholderia	thailandensis	Burkholderia pseudomallei complex	2002721643	SAMN04196788	Ingroup
B. thailandensis 2002721723	Burkholderia	thailandensis	Burkholderia pseudomallei complex	2002721723	SAMN03081449	Ingroup
B. thailandensis 2003015869	Burkholderia	thailandensis	Burkholderia pseudomallei complex	2003015869	SAMN02904338	Ingroup
B. thailandensis 2003015869	Burkholderia	thailandensis	Burkholderia pseudomallei complex	2003015869	SAMN03449126	Ingroup
B. thailandensis 2022DZh	Burkholderia	thailandensis	Burkholderia pseudomallei complex	2022DZh	SAMN39084176	Ingroup
B. thailandensis 34	Burkholderia	thailandensis	Burkholderia pseudomallei complex	34	SAMN02697330	Ingroup
B. thailandensis AW34-19p	Burkholderia	thailandensis	Burkholderia pseudomallei complex	AW34-19p	SAMN17319786	Ingroup
B. thailandensis BPM	Burkholderia	thailandensis	Burkholderia pseudomallei complex	BPM	SAMN14351735	Ingroup
B. thailandensis E254	Burkholderia	thailandensis	Burkholderia pseudomallei complex	E254	SAMN03097424	Ingroup
B. thailandensis E264	Burkholderia	thailandensis	Burkholderia pseudomallei complex	E264	SAMN02866398	Ingroup
B. thailandensis E264-ATCC 700388	Burkholderia	thailandensis	Burkholderia pseudomallei complex	E264-ATCC 700388	SAMN02604021	Ingroup
B. thailandensis E444	Burkholderia	thailandensis	Burkholderia pseudomallei complex	E444	SAMN03081450	Ingroup
B. thailandensis E555	Burkholderia	thailandensis	Burkholderia pseudomallei complex	E555	SAMN02469819	Ingroup
B. thailandensis FDAARGOS_237	Burkholderia	thailandensis	Burkholderia pseudomallei complex	FDAARGOS_237	SAMN05004746	Ingroup
B. thailandensis FDAARGOS_238	Burkholderia	thailandensis	Burkholderia pseudomallei complex	FDAARGOS_238	SAMN05004747	Ingroup
B. thailandensis FDAARGOS_241	Burkholderia	thailandensis	Burkholderia pseudomallei complex	FDAARGOS_241	SAMN05004750	Ingroup
B. thailandensis FDAARGOS_242	Burkholderia	thailandensis	Burkholderia pseudomallei complex	FDAARGOS_242	SAMN05004751	Ingroup
B. thailandensis FDAARGOS_426	Burkholderia	thailandensis	Burkholderia pseudomallei complex	FDAARGOS_426	SAMN07312470	Ingroup
B. thailandensis H0587	Burkholderia	thailandensis	Burkholderia pseudomallei complex	H0587	SAMN03081448	Ingroup
B. thailandensis MSMB121	Burkholderia	thailandensis	Burkholderia pseudomallei complex	MSMB121	SAMN02603567	Ingroup
B. thailandensis MSMB59	Burkholderia	thailandensis	Burkholderia pseudomallei complex	MSMB59	SAMN03097425	Ingroup
B. thailandensis MSMB59	Burkholderia	thailandensis	Burkholderia pseudomallei complex	MSMB59	SAMN03449259	Ingroup
B. thailandensis SBXCC001	Burkholderia	thailandensis	Burkholderia pseudomallei complex	SBXCC001	SAMN08724756	Ingroup
B. thailandensis SBXPR001	Burkholderia	thailandensis	Burkholderia pseudomallei complex	SBXPR001	SAMN08724757	Ingroup
B. thailandensis TXDOH	Burkholderia	thailandensis	Burkholderia pseudomallei complex	TXDOH	SAMN02443784	Ingroup
B. thailandensis USAMRU Malaysia #20	Burkholderia	thailandensis	Burkholderia pseudomallei complex	USAMRU Malaysia #20	SAMN02850988	Ingroup
B. ubonensis ATCC 31433	Burkholderia	ubonensis	Burkholderia cepacia complex	ATCC 31433	SAMN06690200	Ingroup
B. ubonensis MSMB0783	Burkholderia	ubonensis	Burkholderia cepacia complex	MSMB0783	SAMN03449272	Ingroup
B. ubonensis MSMB1189WGS	Burkholderia	ubonensis	Burkholderia cepacia complex	MSMB1189WGS	SAMN03449449	Ingroup
B. ubonensis MSMB1471WGS	Burkholderia	ubonensis	Burkholderia cepacia complex	MSMB1471WGS	SAMN03449682	Ingroup
B. ubonensis MSMB2035	Burkholderia	ubonensis	Burkholderia cepacia complex	MSMB2035	SAMN03449265	Ingroup
B. ubonensis MSMB22	Burkholderia	ubonensis	Burkholderia cepacia complex	MSMB22	SAMN03072629	Ingroup
B. ubonensis RF23-BP41	Burkholderia	ubonensis	Burkholderia cepacia complex	RF23-BP41	SAMN03449140	Ingroup
B. vietnamiensis 2003Ycf867	Burkholderia	vietnamiensis	Burkholderia cepacia complex	2003Ycf867	SAMN20348560	Ingroup
B. vietnamiensis AU1233	Burkholderia	vietnamiensis	Burkholderia cepacia complex	AU1233	SAMN03449402	Ingroup
B. vietnamiensis FDAARGOS_1488	Burkholderia	vietnamiensis	Burkholderia cepacia complex	FDAARGOS_1488	SAMN21218844	Ingroup
B. vietnamiensis FDAARGOS_239	Burkholderia	vietnamiensis	Burkholderia cepacia complex	FDAARGOS_239	SAMN05004748	Ingroup
B. vietnamiensis FDAARGOS_721	Burkholderia	vietnamiensis	Burkholderia cepacia complex	FDAARGOS_721	SAMN11056436	Ingroup
B. vietnamiensis FL-2-3-30-S1-D0	Burkholderia	vietnamiensis	Burkholderia cepacia complex	FL-2-3-30-S1-D0	SAMN03449233	Ingroup
B. vietnamiensis HI2297	Burkholderia	vietnamiensis	Burkholderia cepacia complex	HI2297	SAMN03449410	Ingroup
B. vietnamiensis LMG 10929	Burkholderia	vietnamiensis	Burkholderia cepacia complex	LMG 10929	SAMN03107475	Ingroup
B. vietnamiensis LMG16232	Burkholderia	vietnamiensis	Burkholderia cepacia complex	LMG16232	SAMN33830059	Ingroup
B. vietnamiensis MSMB608WGS	Burkholderia	vietnamiensis	Burkholderia cepacia complex	MSMB608WGS	SAMN03449611	Ingroup
P. capi LMG 20602	Pandoraea	capi	Pandoraea capi	LMG 20602	SAMEA5537672	Outgroup taxa
