# Supplementary material for: Hospital‐Based Cross‐Sectional Study of Burkholderia pseudomallei Seroreactivity Among Febrile Patients in Northernmost Vietnam: Near‐Neighbor Bloodstream Isolates, Environmental Correlates, and Spatial Clustering
Source: Geohealth. 2026 May 30;10(6):e2025GH001606. doi: 10.1029/2025GH001606 (PMC13239667; doi:10.1029/2025GH001606)
Supplement: Supplementary file 4 — Table S5 [file GH2-10-e2025GH001606-s005.xlsx]

## Sheet: Sheet1
Demographic	Group	Seronegative	Seropositive	p-value
OPS > 2SD above mean		n (%)	n (%)
n		1874 (94.7)	105 (5.3)
Gender (%)	Missing	8 ( 0.4)	1 ( 1.0)	0.649
	Male	945 (50.4)	50 (47.6)
	Female	921 (49.1)	54 (51.4)
Agegroup (%)	< 1	21 ( 1.1)	1 ( 1.0)	0.593
	1 – 4	45 ( 2.4)	0 ( 0.0)
	5 – 9	29 ( 1.5)	0 ( 0.0)
	10 – 19	176 ( 9.4)	8 ( 7.6)
	20 – 29	300 (16.0)	16 (15.2)
	30 – 39	367 (19.6)	17 (16.2)
	40 – 49	280 (14.9)	19 (18.1)
	50 – 59	312 (16.6)	24 (22.9)
	60 – 69	255 (13.6)	15 (14.3)
	70 – 79	61 ( 3.3)	4 ( 3.8)
	80+	28 ( 1.5)	1 ( 1.0)
Province (%)	Cao Bang	92 ( 4.9)	0 ( 0.0)	<0.001
	Dien Bien	563 (30.0)	30 (28.6)
	Ha Giang	221 (11.8)	1 ( 1.0)
	Lai Chau	428 (22.8)	50 (47.6)
	Lao Cai	468 (25.0)	15 (14.3)
	Son La	102 ( 5.4)	9 ( 8.6)
OPS > 3SD above mean
n		1941 (98.1)	38 (1.9)
Gender (%)	Missing	8 ( 0.4)	1 ( 2.6)	0.048
	Male	972 (50.1)	23 (60.5)
	Female	961 (49.5)	14 (36.8)
Agegroup (%)	< 1	22 ( 1.1)	0 ( 0.0)	0.464
	1 – 4	45 ( 2.3)	0 ( 0.0)
	5 – 9	29 ( 1.5)	0 ( 0.0)
	10 – 19	182 ( 9.4)	2 ( 5.3)
	20 – 29	311 (16.0)	5 (13.2)
	30 – 39	376 (19.4)	8 (21.1)
	40 – 49	294 (15.1)	5 (13.2)
	50 – 59	324 (16.7)	12 (31.6)
	60 – 69	264 (13.6)	6 (15.8)
	70 – 79	65 ( 3.3)	0 ( 0.0)
	80+	29 ( 1.5)	0 ( 0.0)
Province (%)	Cao Bang	92 ( 4.7)	0 ( 0.0)	0.011
	Dien Bien	582 (30.0)	11 (28.9)
	Ha Giang	221 (11.4)	1 ( 2.6)
	Lai Chau	461 (23.8)	17 (44.7)
	Lao Cai	478 (24.6)	5 (13.2)
	Son La	107 ( 5.5)	4 (10.5)
Hcp1 > 2SD above mean		n (%)	n (%)
n		2385 (97.7)	55(2.3)
Gender (%)	Missing	14 ( 0.6)	0 ( 0.0)	0.398
	Male	1190 (49.9)	23 (41.8)
	Female	1181 (49.5)	32 (58.2)
Agegroup (%)	< 1	26 ( 1.1)	0 ( 0.0)	0.641
	1 – 4	50 ( 2.1)	1 ( 1.8)
	5 – 9	30 ( 1.3)	2 ( 3.6)
	10 – 19	223 ( 9.4)	8 (14.5)
	20 – 29	397 (16.6)	8 (14.5)
	30 – 39	481 (20.2)	8 (14.5)
	40 – 49	371 (15.6)	7 (12.7)
	50 – 59	397 (16.6)	11 (20.0)
	60 – 69	306 (12.8)	7 (12.7)
	70 – 79	72 ( 3.0)	3 ( 5.5)
	80+	32 ( 1.3)	0 ( 0.0)
Province (%)	Cao Bang	94 ( 3.9)	2 ( 3.6)	<0.001
	Dien Bien	672 (28.2)	3 ( 5.5)
	Ha Giang	231 ( 9.7)	9 (16.4)
	Lai Chau	707 (29.6)	29 (52.7)
	Lao Cai	476 (20.0)	12 (21.8)
	Son La	205 ( 8.6)	0 ( 0.0)
Hcp1 > 3SD above mean
n		2417 (99.1)	23 (0.94)
Gender (%)	Missing	14 ( 0.6)	0 ( 0.0)	0.767
	Male	1203 (49.8)	10 (43.5)
	Female	1200 (49.6)	13 (56.5)
Agegroup (%)	< 1	26 ( 1.1)	0 ( 0.0)	0.939
	1 – 4	50 ( 2.1)	1 ( 4.3)
	5 – 9	31 ( 1.3)	1 ( 4.3)
	10 – 19	229 ( 9.5)	2 ( 8.7)
	20 – 29	402 (16.6)	3 (13.0)
	30 – 39	484 (20.0)	5 (21.7)
	40 – 49	376 (15.6)	2 ( 8.7)
	50 – 59	404 (16.7)	4 (17.4)
	60 – 69	309 (12.8)	4 (17.4)
	70 – 79	74 ( 3.1)	1 ( 4.3)
	80+	32 ( 1.3)	0 ( 0.0)
Province (%)	Cao Bang	94 ( 3.9)	2 ( 8.7)	0.012
	Dien Bien	674 (27.9)	1 ( 4.3)
	Ha Giang	234 ( 9.7)	6 (26.1)
	Lai Chau	727 (30.1)	9 (39.1)
	Lao Cai	483 (20.0)	5 (21.7)
	Son La	205 ( 8.5)	0 ( 0.0)
