# Supplementary material for: Hospital‐Based Cross‐Sectional Study of Burkholderia pseudomallei Seroreactivity Among Febrile Patients in Northernmost Vietnam: Near‐Neighbor Bloodstream Isolates, Environmental Correlates, and Spatial Clustering
Source: Geohealth. 2026 May 30;10(6):e2025GH001606. doi: 10.1029/2025GH001606 (PMC13239667; doi:10.1029/2025GH001606)
Supplement: Supplementary file 5 — Table S6 [file GH2-10-e2025GH001606-s003.xlsx]

## Sheet: Sheet1
Test	Moran’s I	z-score	p-value
MEM1	1.01	33.54	0.001*
MEM2	1.01	34.15	0.001*
MEM3	1.01	35.52	0.001*
MEM4	1.01	33.31	0.001*
MEM5	1.01	35.06	0.001*
MEM6	1	32.52	0.001*
MEM7	1	32.74	0.001*
MEM8	1	35.21	0.001*
MEM9	0.99	34.99	0.001*
MEM10	0.99	34.02	0.001*
MEM11	0.99	33.16	0.001*
MEM12	0.98	33.62	0.001*
MEM13	0.98	33.8	0.001*
MEM14	0.98	33.32	0.001*
MEM15	0.97	33.79	0.001*
MEM16	0.97	33.27	0.001*
MEM17	0.96	31.52	0.001*
MEM18	0.96	32.9	0.001*
MEM19	0.96	33.37	0.001*
MEM20	0.96	34.64	0.001*
MEM21	0.95	33.19	0.001*
MEM22	0.95	33.13	0.001*
MEM23	0.94	31.52	0.001*
MEM24	0.93	34.9	0.001*
MEM25	0.93	31.28	0.001*
MEM26	0.91	33.27	0.001*
MEM27	0.91	30.95	0.001*
MEM28	0.91	32.98	0.001*
MEM29	0.9	29.99	0.001*
MEM30	0.89	30.07	0.001*
MEM31	0.88	30.37	0.001*
MEM32	0.88	30.94	0.001*
MEM33	0.88	30.08	0.001*
MEM34	0.87	30.57	0.001*
MEM35	0.87	30.54	0.001*
MEM36	0.86	30.74	0.001*
MEM37	0.86	29.35	0.001*
MEM38	0.84	28.6	0.001*
MEM39	0.83	27.91	0.001*
MEM40	0.81	27.83	0.001*
MEM41	0.81	27.59	0.001*
MEM42	0.8	27.82	0.001*
MEM43	0.79	29.05	0.001*
MEM44	0.79	27.28	0.001*
MEM45	0.79	26.47	0.001*
MEM46	0.78	25.9	0.001*
MEM47	0.77	25.87	0.001*
MEM48	0.76	26.78	0.001*
MEM49	0.76	26.06	0.001*
MEM50	0.75	26.63	0.001*
MEM51	0.74	25.87	0.001*
MEM52	0.73	27.55	0.001*
MEM53	0.73	26	0.001*
MEM54	0.72	25.29	0.001*
MEM55	0.71	24.48	0.001*
MEM56	0.71	23.86	0.001*
MEM57	0.69	24.58	0.001*
MEM58	0.69	23.86	0.001*
MEM59	0.68	23.1	0.001*
MEM60	0.68	23.04	0.001*
MEM61	0.67	22.59	0.001*
MEM62	0.66	22.97	0.001*
MEM63	0.66	22.54	0.001*
MEM64	0.65	23.18	0.001*
MEM65	0.65	21.79	0.001*
MEM66	0.63	22.71	0.001*
MEM67	0.62	21.44	0.001*
MEM68	0.61	21.96	0.001*
MEM69	0.61	21.42	0.001*
MEM70	0.61	22.34	0.001*
MEM71	0.6	20.56	0.001*
MEM72	0.59	19.96	0.001*
MEM73	0.59	19.63	0.001*
MEM74	0.58	19.72	0.001*
MEM75	0.57	19.52	0.001*
MEM76	0.55	18.95	0.001*
MEM77	0.55	18.55	0.001*
MEM78	0.54	18.65	0.001*
MEM79	0.54	18.59	0.001*
MEM80	0.53	18.49	0.001*
MEM81	0.51	18.8	0.001*
MEM82	0.51	17.85	0.001*
MEM83	0.5	16.96	0.001*
MEM84	0.5	17.12	0.001*
MEM85	0.5	17.84	0.001*
MEM86	0.48	16.52	0.001*
MEM87	0.48	16.59	0.001*
MEM88	0.47	16.92	0.001*
MEM89	0.46	15.91	0.001*
MEM90	0.45	16.04	0.001*
MEM91	0.45	15.48	0.001*
MEM92	0.44	15.76	0.001*
MEM93	0.44	14.93	0.001*
MEM94	0.43	14.84	0.001*
MEM95	0.42	14.87	0.001*
MEM96	0.41	14.59	0.001*
MEM97	0.41	13.8	0.001*
MEM98	0.4	13.52	0.001*
MEM99	0.4	13.58	0.001*
MEM100	0.4	13.56	0.001*
MEM101	0.39	13.29	0.001*
MEM102	0.37	12.73	0.001*
MEM103	0.37	13.2	0.001*
MEM104	0.36	12.08	0.001*
MEM105	0.36	12.44	0.001*
MEM106	0.35	12.32	0.001*
MEM107	0.34	11.21	0.001*
MEM108	0.34	11.36	0.001*
MEM109	0.34	11.69	0.001*
MEM110	0.32	10.72	0.001*
MEM111	0.31	10.99	0.001*
MEM112	0.31	10.7	0.001*
MEM113	0.31	11.15	0.001*
MEM114	0.31	10.85	0.001*
MEM115	0.3	10.59	0.001*
MEM116	0.29	9.92	0.001*
MEM117	0.28	10.2	0.001*
MEM118	0.28	9.79	0.001*
MEM119	0.27	9.03	0.001*
MEM120	0.25	8.17	0.001*
MEM121	0.24	8.37	0.001*
MEM122	0.24	8.49	0.001*
MEM123	0.24	8.31	0.001*
MEM124	0.23	8.52	0.001*
MEM125	0.22	7.98	0.001*
MEM126	0.21	7.51	0.001*
MEM127	0.21	7.45	0.001*
MEM128	0.2	6.98	0.001*
MEM129	0.2	7.11	0.001*
MEM130	0.2	7.04	0.001*
MEM131	0.19	6.46	0.001*
MEM132	0.18	6.28	0.001*
MEM133	0.18	6.23	0.001*
MEM134	0.17	6.1	0.001*
MEM135	0.17	5.79	0.001*
MEM136	0.17	5.85	0.001*
MEM137	0.16	5.71	0.001*
MEM138	0.16	5.88	0.001*
MEM139	0.15	5.24	0.001*
MEM140	0.15	5.18	0.001*
MEM141	0.15	5.23	0.001*
MEM142	0.14	4.81	0.001*
MEM143	0.13	4.66	0.001*
MEM144	0.13	4.48	0.001*
MEM145	0.12	4.49	0.001*
MEM146	0.12	4.22	0.001*
MEM147	0.11	3.94	0.001*
MEM148	0.11	4.04	0.002*
MEM149	0.11	3.72	0.002*
MEM150	0.1	3.42	0.001*
MEM151	0.1	3.29	0.001*
MEM152	0.09	3.31	0.001*
MEM153	0.09	2.93	0.004*
MEM154	0.09	3.69	0.003*
MEM155	0.08	2.76	0.006*
MEM156	0.08	2.78	0.004*
MEM157	0.07	2.39	0.010*
MEM158	0.07	2.45	0.009*
MEM159	0.06	2.35	0.022*
MEM160	0.06	2.11	0.025*
MEM161	0.06	2.09	0.024*
MEM162	0.05	1.84	0.037*
MEM163	0.05	1.66	0.053
MEM164	0.04	1.49	0.073
MEM165	0.04	1.52	0.056
MEM166	0.04	1.43	0.073
MEM167	0.04	1.27	0.11
MEM168	0.03	1.12	0.126
MEM169	0.03	0.94	0.168
MEM170	0.02	0.82	0.2
MEM171	0.02	0.81	0.202
MEM172	0.02	0.75	0.236
MEM173	0.02	0.78	0.216
MEM174	0.02	0.77	0.197
MEM175	0.01	0.56	0.279
MEM176	0.01	0.47	0.304
MEM177	0.01	0.23	0.409
MEM178	0	0.09	0.462
The R table says standardized observation, which I read is equivalent to a Z-score. Should the headings be capitalized and/or hyphenated?
